# Supplementary material for: Administration of Non-Absorbable Antibiotics to Pregnant Mice to Perturb the Maternal Gut Microbiota Is Associated with Alterations in Offspring Behavior
Source: PLoS One. 2016 Jan 20;11(1):e0138293. doi: 10.1371/journal.pone.0138293 (PMC4720425; doi:10.1371/journal.pone.0138293)
Supplement: S1 Data — (XLSX) [file pone.0138293.s001.xlsx]

## Sheet: Data Fig.1a
Dams	E9-16Weight gain (g)		Dams	E9-16Weight gain (g)
AB1	4		B6 Control1	13.9				Control	AB
AB2	9.8		B6 Control3	8.7			Average	10.265	5.72778
AB3	4.1		B6 Control4	13.1			SE	0.374607	0.619129
AB4	4.9		B6 Control5	9.4
AB5	4.6		B6 Control6	9.5
B6 AB6	5.3		B6 Control8	9.5
B6 AB7	9.1		B6 Control10	10.9
B6 AB10	3.7		B6 Control11	10.9
B6 AB13	7.2		B6 Control A	7.8
B6 AB E	6.9		B6 Control B	11.3
B6 AB F	4.4		B6 Control C	10.6
B6 AB H	6.5		B6 Control D	11.8
B6 AB J	7.6		B6 Control E	9.2
B6 AB K	-1.7		B6 Control F	10.7
B6 AB M	9.1		B6 Control G	8.7
B6 AB N	6.2		B6 Control H	9.3
B6 AB O	4.9		B6 Control I	9.9
B6 AB P	6.5		B6 Control J	7.8
Average	5.72778		B6 Control L	12.7
SE	0.619129		B6 Control N	9.6
SD	2.62674		Average	10.265
	< 0.0001		SE	0.374607
	Unpaired t test		SD	1.67529

## Sheet: Data Fig. 1b
	Control		AB			Control	AB
Control 1	1210000000000	AB 1	638000000		Average	2.44514e+12	56653000000
Control 2	5.19e+11	AB 2	746000000		SE	8.22646e+11	4.40473e+10
Control 3	317000000000	AB 3	9.87e+08
Control 4	6600000000000	AB 4	313000000000
Control 5	2.14e+12	AB 5	77300000000
Control 6	2800000000000	AB 6	2.03e+09
Control 7	3530000000000	AB 7	1870000000
Average	2.44514e+12		56653000000	2.31696
SE	8.22646e+11		4.40473e+10
SD	2.17652e+12		1.16538e+11
			0.0006
			Mann-Whitney test

## Sheet: Data Fig. 1c-d
Dams	Bifidobacterium	Lactobacillales (order)	Bacteroides	Prevotella	Clostridium cluster IV	Clostridium subcluster XIVa	Clostridium cluster XI	Clostridium cluster XVIII	others			Dams	Bifidobacterium	Lactobacillales (order)	Bacteroides	Prevotella	Clostridium cluster IV	Clostridium subcluster XIVa	Clostridium cluster XI	Clostridium cluster XVIII	others
Control 1	0	51.5649	14.6545	1.03163	0	12.47	2.745	2.29615	15.2378	100		Control 1	0	51.5649	14.6545	1.03163	0	12.47	2.745	2.29615	15.2378	100
Control 2	0	45.5733	16.3949	3.67443	0	21.3266	1.68598	0.89362	10.4512	100		Control 2	0	45.5733	16.3949	3.67443	0	21.3266	1.68598	0.89362	10.4512	100
Control 3	0	30.3306	12.8774	0	0	14.2692	3.41703	2.07695	37.0289	100		Control 3	0	30.3306	12.8774	0	0	14.2692	3.41703	2.07695	37.0289	100
Control 4	0	29.2811	18.6683	26.9208	0	4.68832	2.91668	3.67231	13.8525	100		Control 4	0	29.2811	18.6683	26.9208	0	4.68832	2.91668	3.67231	13.8525	100
Control 5	0	30.5861	15.0119	27.7273	0	7.20778	2.25207	3.62177	13.5932	100		Control 5	0	30.5861	15.0119	27.7273	0	7.20778	2.25207	3.62177	13.5932	100
Control 6	0	15.5548	21.6754	22.8764	0	12.0655	2.82367	2.93877	22.0654	100		Control 6	0	15.5548	21.6754	22.8764	0	12.0655	2.82367	2.93877	22.0654	100
Control 7	0	19.2696	17.8644	36.3051	0	7.73466	2.20724	3.40594	13.2131	100		Control 7	0	19.2696	17.8644	36.3051	0	7.73466	2.20724	3.40594	13.2131	100
Control average	0	31.7372	16.7352	16.9337	0	11.3946	2.57824	2.70079	17.9203	100		Average	0	31.7372	16.7352	16.9337	0	11.3946	2.57824	2.70079	17.9203	100
												SE	0	4.90681	1.10965	5.65316	0	2.09542	0.215269	0.383117	3.45974
AB average	0	16.1922	32.0431	0	0.181225	10.5058	0.0733618	1.08846	39.9159	100		SD	0	12.9822	2.93586	14.9568	0	5.54396	0.569549	1.01363	9.15361
AB 1	0	55.7309	4.457	0	0	1.01955	0	3.8665	34.9261	100
AB 2	0	20.4607	12.3495	0	0	19.4921	0	0	47.6977	100		AB 1	0	55.7309	4.457	0	0	1.01955	0	3.8665	34.9261	100
AB 3	0	23.5393	12.3381	0	0	9.04288	0	0	55.0797	100		AB 2	0	20.4607	12.3495	0	0	19.4921	0	0	47.6977	100
AB 4	0	3.08627	38.0815	0	0	25.2083	0	2.06846	31.5554	100		AB 3	0	23.5393	12.3381	0	0	9.04288	0	0	55.0797	100
AB 5	0	0	94.656	0	0	0.979126	0	0	4.36485	100		AB 4	0	3.08627	38.0815	0	0	25.2083	0	2.06846	31.5554	100
AB 6	0	2.59213	48.8342	0	0	13.6042	0	1.68425	33.2852	100		AB 5	0	0	94.656	0	0	0.979126	0	0	4.36485	100
AB 7	0	7.93609	13.5854	0	1.26857	4.19407	0.513533	0	72.5023	100		AB 6	0	2.59213	48.8342	0	0	13.6042	0	1.68425	33.2852	100
												AB 7	0	7.93609	13.5854	0	1.26857	4.19407	0.513533	0	72.5023	100
												Average	0	16.1922	32.0431	0	0.181225	10.5058	0.0733618	1.08846	39.9159	100
												SE	0	7.43637	12.0678	0	0.181225	3.54979	0.0733618	0.572626	8.09911
												SD	0	19.6748	31.9285	0	0.479475	9.39186	0.194097	1.51503	21.4282
														0.1059	0.7981	not possible to analyze	not possible to analyze	0.8308	0.0014	0.0608	0.0728
														unpaired t test	Mann-Whitney test			unpaired t test	Mann-Whitney test	Mann-Whitney test	Mann-Whitney test
