# Supplementary material for: Administration of Non-Absorbable Antibiotics to Pregnant Mice to Perturb the Maternal Gut Microbiota Is Associated with Alterations in Offspring Behavior
Source: PLoS One. 2016 Jan 20;11(1):e0138293. doi: 10.1371/journal.pone.0138293 (PMC4720425; doi:10.1371/journal.pone.0138293)
Supplement: S5 Data — (XLSX) [file pone.0138293.s005.xlsx]

## Sheet: Raw data Fig. 6b
	Body weight at P7 (male)			Body weight at P7 (male)			Body weight at P7 (male)
B6 Cont B♂1	3.7		FMB6AB E/TM Cont A & B ♂１	2.9		FMB6Cont A/TMB6AB E ♂1	4.8
B6 Cont C♂1	3.7		FMB6AB E/TM Cont A & B ♂2	3		FMB6Cont A/TMB6AB E ♂2	4.1
B6 Cont C♂2	3.5		FMB6AB E/TM Cont A & B ♂3	3		FMB6Cont H/TMB6AB I ♂1	3.7
B6 Cont C♂3	3.8		FMB6AB E/TM Cont A & B ♂4	2.8		FMB6Cont I/TMB6AB J ♂1	3.8
B6 Cont C♂4	3		FMB6AB E/TM Cont A & B ♂5	3		FMB6Cont I/TMB6AB J ♂2	3.5
B6 Cont C♂5	3.8		FMB6AB E/TM Cont A & B ♂6	2.8		FMB6Cont I/TMB6AB J ♂3	3.4
B6 Cont C♂6	3.6		FMB6AB E/TM Cont A & B ♂7	3.2		FMB6Cont L/TMB6AB N ♂1	3.7
B6 Cont D♂1	4.1		FMB6AB E/TM Cont A & B ♂8	3.2		FMB6Cont L/TMB6AB N ♂2	4
B6 Cont D♂2	3.7		FMB6AB F/TM B6Cont G ♂1	3.1		FMB6Cont L/TMB6AB N ♂3	3.9
B6 Cont D♂3	3		FMB6AB F/TM B6Cont G ♂2	3.2		FMB6Cont N/TMB6AB O & P♂1	3.1
B6 Cont D♂4	4.4		FMB6AB F/TM B6Cont G ♂3	3.2		FMB6Cont N/TMB6AB O & P♂2	2.9
B6 Cont D♂5	3.6		FMB6AB F/TM B6Cont G ♂4	3.3		FMB6Cont N/TMB6AB O & P♂3	3.4
B6 Cont E♂1	3.8		FMB6AB H/TM B6Cont H ♂1	3		FMB6Cont N/TMB6AB O & P♂4	3.3
B6 Cont E♂2	3.5		FMB6AB H/TM B6Cont H ♂2	3.3		FMB6Cont N/TMB6AB O & P♂5	3.3
B6 Cont E♂3	3.1		FMB6AB H/TM B6Cont H ♂3	3		FMB6Cont N/TMB6AB O & P♂6	3.4
B6 Cont F♂1	3.8		FMB6AB J/TM B6Cont I ♂1	3.2		FMB6Cont K/TMB6AB M♂	2.8
B6 Cont F♂2	4		FMB6AB J/TM B6Cont I ♂2	3.3		FMB6Cont O/TMB6AB S♂1	4.1
B6 Cont F♂3	3.9		FMB6AB J/TM B6Cont I ♂3	2.9		FMB6Cont O/TMB6AB S♂2	4.2
B6 Cont F♂4	3.7		FMB6AB J/TM B6Cont I ♂4	3.1		FMB6Cont O/TMB6AB S♂3	3.9
B6 Cont F♂5	4		FMB6AB K/TM B6ContJ ♂1	3.2		FMB6Cont O/TMB6AB S♂4	3.8
B6 Cont Q♂1	4.3		FMB6AB K/TM B6Cont J ♂2	3.3		FMB6Cont O/TMB6AB S♂5	4
B6 Cont Q♂2	4.2		FMB6 AB N/TMB6Cont L ♂1	2.6		FMB6Cont P/TMB6AB T♂１	4.3
B6 Cont Q♂3	3.7		FMB6 AB N/TMB6Cont L ♂2	2.6		Average	3.7
B6 Cont Q♂4	4.1		FMB6 AB N/TMB6Cont L ♂3	2.5		SE	0.102565
B6 Cont R♂1	3.6		FMB6 AB N/TMB6Cont L ♂4	2.1		SD	0.48107
B6 Cont R♂2	3.6		FMB6 AB P/TMB6Cont N ♂1	3.4
B6 Cont R♂3	3.3		FMB6 AB P/TMB6Cont N ♂2	3.1
Average	3.72222		FMB6 AB S/TMB6Cont O ♂1	3.8
SE	0.0684241		FMB6 AB S/TMB6Cont O ♂2	3.9
SD	0.355542		FMB6 AB S/TMB6Cont O ♂3	4.2
			FMB6 AB S/TMB6Cont O ♂4	3.7
			FMB6 AB S/TMB6Cont O ♂5	4
			FMB6 AB T/TMB6Cont P ♂1	3.3
			FMB6 AB T/TMB6Cont P ♂2	3.4
			FMB6 AB T/TMB6Cont P ♂3	3.3
			Average	3.16857
			SE	0.0709801
			SD	0.419924
< 0.0001	Kruskal-Wallis Test (Nonparametric ANOVA)
Dunn's Multiple Comparisons Test
Control vs. FMAB TMControl 27.946 *** P<0.001
Control vs. FMControl TMAB 1.642 ns P>0.05
FMAB TMControl vs. FMControl TMAB -26.303 *** P<0.001
	Control	FMAB TMControl	FMControl TMAB
Average	3.72222	3.16857	3.7
SE	0.0684241	0.0709801	0.102565

## Sheet: Raw data Fig. 6c
	B6ContC♂L0R0	15.2		FM B6ABE/TM B6ContA&B ♂-1L0R0	12.2		FM B6ContA/TM B6ABE ♂L0R0	17.5
	B6ContC♂L0R1	12.4		FM B6ABE/TM B6ContA&B ♂-1L0R1	13.8		FM B6ContA/TM B6ABE ♂L0R1	14.6
	FM B6ContB/TM B6ContA&B♂L1R0	16.5		FM B6ABE/TM B6ContA&B ♂-1L1R0	13.1		FMB6Cont H/TM B6AB H ♂L0R0	15.4
	B6ContD♂L2R0	13.3		FM B6ABE/TM B6ContA&B ♂-1L1R1	12.8		FMB6Cont I/TM B6AB J♂L0R1	13.3
	B6ContC♂L1R0	13.5		FM B6ABE/TM B6ContA&B ♂-2L0R0	13.5		FMB6Cont I/TM B6AB J♂L1R0	15.1
	B6ContC♂L1R1	14.7		FM B6ABE/TM B6ContA&B ♂-2L0R1	11.6		FMB6Cont I/TM B6AB J♂L1R1	10.6
	B6ContC♂L0R2	15.3		FM B6ABE/TM B6ContA&B ♂-2L1R0	12.4		FMB6 Cont L TMB6 AB N ♂L0R0	15.1
	B6ContC♂L2R0	15.5		FM B6ABE/TM B6ContA&B ♂-2L1R1	12.4		FMB6 Cont L TMB6 AB N ♂L0R1	13.3
	B6ContD♂L0R0	13		FMB6AB F/TMB6Cont G♂L0R0	12.1		FMB6 Cont N TMB6 AB O & P ♂L1R0	14
	B6ContD♂L0R1	13.5		FMB6AB F/TMB6Cont G♂L0R1	14.2		FMB6 Cont N TMB6 AB O & P ♂L1R1	15.3
	B6ContD♂L1R0	13.4		FMB6AB F/TMB6Cont G♂L1R0	12.9		FMB6 Cont K TMB6 AB M ♂L0R2	10.7
	B6ContD♂L1R1	15.7		FMB6AB F/TMB6Cont G♂L1R1	12.6		FMB6 Cont N TMB6 AB O & P ♂L0R0	14.7
	B6contE♂L0R0	15.2		FMB6AB H/TMB6Cont H♂L0R0	13.2		FMB6 Cont N TMB6 AB O & P ♂L0R1	15.2
	B6contE♂L0R1	12.6		FMB6AB H/TMB6Cont H♂L0R1	13.5		FMB6 Cont N TMB6 AB O & P ♂L0R2	13.1
	B6contE♂L1R0	12.8		FMB6AB H/TMB6Cont H♂L1R0	11.4		FMB6 Cont N TMB6 AB O & P ♂L2R0	15.4
	B6ContF♂L0R0	14.8		FMB6AB J/TMB6Cont I♂L0R0	13.3		FMB6Cont O/TMB6AB S♂L0R0	13.7
	B6ContF♂L0R1	14.9		FMB6AB J/TMB6Cont I♂L0R1	11.7		FMB6Cont O/TMB6AB S ♂L0R1	12.1
	B6ContF♂L1R0	14.5		FMB6AB J/TMB6Cont I♂L1R0	13.8		FMB6Cont O/TMB6AB S ♂L1R0	11.8
	B6ContF♂L1R1	13.8		FMB6AB J/TMB6Cont I♂L1R1	14		FMB6Cont O/TMB6AB S ♂L1R１	11.9
	B6ContF♂L0R2	13.8		FMB6AB K/TMB6Cont J♂L0R0	13.2		FMB6Cont O/TMB6AB S ♂L０R２	13.8
	ContQ ♂L0R0	10		FMB6AB K/TMB6Cont J♂L0R1	13.8		FMB6Cont P/TMB6AB T ♂L2R0	14.5
	ContQ ♂L0R1	13.3		FMB6AB J/TMB6Cont I♂L0R2	13.1		Average	13.8619
	ContQ ♂L1R0	13.4		FMB6 ABN TMB6 Cont L ♂L0R0	11.4		SE	0.376859
	ContQ ♂L1R1	13.8		FMB6 ABN TMB6 Cont L ♂L0R1	10.6		SD	1.72698
	ContR ♂L0R0	12.3		FMB6 ABN TMB6 Cont L ♂L1R0	9.2		vs. Control	0.8278
	ContR ♂L0R１	11.9		FMB6 ABN TMB6 Cont L ♂L1R1	11.8			Unpaired t test
	ContR ♂L１R0	12.5		FMB6 ABP TMB6 Cont N ♂L0R0	14.4
	Average	13.763		FMB6 ABP TMB6 Cont N ♂L0R1	11.3
	SE	0.270756		FMB6ABS/TMB6 Cont O ♂L0R0	13.2
	SD	1.40689		FMB6ABS/TMB6 Cont O ♂L0R1	12.3
				FMB6ABS/TMB6 Cont O ♂L1R0	12.2
				FMB6ABS/TMB6 Cont O ♂L1R1	10.8
				FMB6ABS/TMB6 Cont O ♂L0R2	12.9
				FMB6ABT/TMB6 Cont P ♂L0R0	15.1
				FMB6ABT/TMB6 Cont P ♂L0R1	12.8
				FMB6ABT/TMB6 Cont P ♂L1R0	14.8
				Average	12.7056
				SE	0.205633
				SD	1.2338
0.0032	One-way Analysis of Variance (ANOVA)
Tukey-Kramer Multiple Comparisons Test
Control vs FMAB TMControl 1.057 4.123 * P<0.05
Control vs FMControl TMAB -0.09894 0.3376 ns P>0.05
FMAB TMControl vs FMControl TMAB -1.156 4.181 * P<0.05
					Control	FMAB TMControl	FMControl TMAB
				Average	13.763	12.7056	13.8619
				SE	0.270756	0.205633	0.376859

## Sheet: Raw data Fig. 6d
		12	13	14	15	16	17	18	19	20	21	22	23	0	1	2	3	4	5	6	7	8	9	10	11				12	13	14	15	16	17	18	19	20	21	22	23	0	1	2	3	4	5	6	7	8
B6ContC L1R0 P28		1292.1	518.8	142.5	241.6	116.1	1431.1	126.6	2096.3	2441.1	3763.2	5192	4042.5	2029.2	166	1713	2971.7	780.9	1300.8	1565	124.9	372.2	793.5	287.1	390.2		FMB6ABETMContA & B L0R0 P28		216.2	1610.7	166.6	450.8	761.4	136.4	331	253.2	3116.9	3040.2	1227.4	1661	1257.9	168	1486.3	172.4	1382.2	2871.1	194	190.5	167.4
B6ContC L1R1 P28		513.1	1040.1	1564.9	670.9	571.2	659.9	501.7	1411.5	3640.8	3374	2224.9	2098	2374.3	1507.8	1222.5	1222.6	768.8	1316.1	1396.2	2598.2	936.3	423.6	762.9	314.4		FMB6ABETMContA & B L0R1 P28		1318.7	262.2	834.6	143.2	184.9	1311.4	198.3	453.7	1379	4576	1661.4	319.1	1546.4	2638.2	1508.2	176.3	693.4	2008	2017.2	2000.2	177
B6ContC L0R2 P28		1720.1	281.4	1706	151.1	189.7	1228.8	675.6	295.9	2544.5	2913.5	3744.2	2351.2	4138.2	3403.5	1082.2	1955.6	5108.5	9650.8	2531.9	5393.2	446	338	146	272.7		FMB6ABETMContA & B L1R0 P28		498.9	265.9	1462	357.5	186.5	243.3	1366.4	377.2	2385.6	2305	1672.1	156.7	950.8	2740.6	1694.8	152	196.5	913.4	2983.6	2343.7	273.2
B6ContC L2R0 P28		915.5	170.5	1287.5	164.9	695.7	227.8	219.5	830.9	2092.7	1982.9	2785	2874.2	1750	1656.1	180.9	471	620.7	984.5	2069.5	1146.6	1076.6	150.9	224.7	695.4		FMB6ABETMContA & B L1R1 P28		445.8	172.8	663.2	306.9	217.1	245.5	844.9	531.4	1868.2	2553.3	1064.3	1990.1	508.4	3112.4	960.8	162.3	1034.1	2842.2	1061.1	5580.6	187.5
B6ContDL0R0 P30		199.4	148.8	238.8	1580.6	118.2	694	129.8	967.3	1424	2840.6	1308.4	947.4	2971.6	833	360.6	168.4	1289.5	1726.5	317.1	2231.7	171.4	179.4	153.6	1071.8		FM B6ABE/TM B6ContA&B ♂-2L0R0		1171.5	112.6	116.8	623.6	140.1	172.4	1170.5	568.5	2340.2	3737.1	1616	437.9	1688.6	183.8	2609.1	2155	161.9	1084.5	2891.6	374.6	199.1
B6ContDL0R1 P30		286.2	1342	224.2	499.1	207.5	954	264.2	807.9	2521.9	3962.1	2393.6	1289.7	1908.9	2108.8	254	1496.6	2637.3	419.1	2843.7	254.1	353.4	401.1	202.9	1780.1		FM B6ABE/TM B6ContA&B ♂-2L0R1		350.4	140.1	151.2	1174.8	129.5	792.4	121.3	702.3	3470.1	7762.7	3225.3	1609.2	654.7	1270.4	966.8	453.8	1340.2	516.1	697.8	139.9	134.8
B6ContDL1R0 P30		151.9	2103.2	143.5	233.4	1246.9	186.3	1183.8	1125	8640	7371.5	4972.3	1609.6	3380.3	280.5	2870	6645.7	4718.6	4604.7	6856.4	4079.7	136.7	740.5	152.6	738.8		FM B6ABE/TM B6ContA&B ♂-2L1R0		1292.6	217.4	316.1	751.5	294.5	1264.1	781.2	819.4	1822.8	2651	1864	1481	801.4	1880.5	792.9	257.4	599.6	733.2	1103.5	2852	205.7
B6ContDL1R1 P30		1515.8	195.1	680	328.5	160.8	2088.2	176.4	503.5	2737.6	3727.3	1601.9	1127.2	2230.4	2451.6	157.8	314.4	796.7	1031.3	3108.7	759.9	280.8	168.6	483.6	208.8		FM B6ABE/TM B6ContA&B ♂-2L1R1		215	1108.7	1163.3	427.2	792.2	399.4	619.1	360.3	5556.9	6449.2	5542.2	1593.1	1221.9	2001.6	209.1	3504.9	1092.4	3455.2	352.8	1872.5	680.6
B6ContCL0R0P32		1388.7	209.8	103.2	677	126.4	534.5	204.3	370.5	1395.8	2421.6	3968.1	2395.7	862.1	3009.5	608.9	132.1	1125.2	1235.6	2362.3	546.5	146	118	888.9	139.8		FMB6AB H TMCont H L0R0 P28		558.9	953.7	82.9	256.6	75.6	262.8	2003.5	368.9	1036.4	3334.6	2397.1	2132.6	3706.5	364.3	249.7	810.5	235.3	1542.8	4327.3	916.1	377.1
B6ContCL0R1P32		2137.9	575.8	536.3	1002.3	522.1	1412.1	642.2	678.9	1600.4	3323	5855	3597.3	2383.7	707.4	1310.7	2377.3	1870.2	1292.1	2117.3	3376.2	307.7	571	502.9	1190.1		FMB6AB H TMCont H L0R1 P28		990.2	222	1016.8	442.6	170	348.9	1863	376.8	1841.7	3207.3	1145.3	1214.3	1670.3	2820.7	2675.4	148.3	153.2	1767.8	2924.7	2833.8	147.5
B6ContDL0R2P32		175.5	623	957.6	308.5	519	569.9	234.9	1562.5	620.9	3003.3	4060.2	3651.5	2632.4	1016.8	387.3	290.6	2089.3	521	1019	3285.8	425.8	286.6	245.2	956.5		FMB6AB H TMCont H L1R0 P28		3274.4	1094.5	151.6	134	948.7	206.2	146.8	919.3	2103.9	2281.9	1222.1	2934.5	3486.3	7041.8	2884.8	288.5	183.5	954.6	4527.7	3142.2	163.5
B6ContEL0R0P32		1821.2	139.7	202	311.3	611.2	146.6	507.3	187.5	532.8	6216.7	5703.1	3532.4	3291.1	749.8	1739.7	1074.8	353.2	1637.1	1315.7	262.2	199.3	1434.8	905.1	240.8		FMB6ABF TMB6ContG L0R0 P30		127.9	975.4	121.5	134.5	368.2	1279.6	133.3	1081.2	2794.9	3039.7	3547.2	744.8	774.2	4218.1	503.3	145.5	1234.7	924.3	2378.7	166.4	166.4
B6ContEL0R1P32		96.6	446.2	90.3	192.4	542.4	1343.7	106.9	515.2	1126.7	2585.5	3978.1	1784.4	572.5	1524.6	151.8	2218.5	995	353.7	2663.6	2836.2	117.9	279.3	197.9	694.4		FMB6ABF TMB6ContG L0R1 P30		1912.9	266.7	93.9	146.8	144.3	115.8	1207.2	174	1701.8	3833	5469.8	2707.2	704.6	180.2	809.9	132.7	954.1	2363.8	646.2	647.5	120.4
B6ContEL1R0P32		768.9	1332.4	114	708.3	121	624.1	446.4	292.2	991.5	2038.9	3765.8	3158	2861.8	752.4	263.5	152.9	1638.2	938.3	1317.3	3056.9	469.1	367.2	129.6	904		FMB6ABF TMB6ContG L1R0 P30		177.3	71	110.9	881.9	247.4	119.2	634.1	240.7	1131.3	3792.4	3428.5	1080.6	1263.7	438.9	1569.4	148.7	1072.2	546.9	1504.8	131.8	163.6
B6Cont F L0R0 P28		1303.3	227.5	221.2	208.3	999.4	147.3	1446.5	207.1	997.9	3463.8	786	1331.6	1177.5	2184	130.9	582.3	1539.8	302.6	592.6	116.4	150.9	376.9	2056.2	90.8		FMB6ABF TMB6ContG L1R1 P30		297.4	95.3	369.6	367.6	83.1	140.1	143.4	1373.9	852.1	3408	1500.1	1222.5	1078.8	1648.1	282.9	773.4	619.6	1058.7	153.7	3880.8	106.4
B6Cont F L0R1 P28		464.9	948	319	820.7	456.1	410.6	496.1	594.3	1581.3	2933.1	2316.6	377.5	1567.6	2519.3	562	530.2	1362.7	1242.1	3447.3	970	387.3	767.1	245.9	637.9		FMB6ABJ TMB6ContI L0R0 P32		195.6	1911.1	148.3	121.2	1247.7	157.2	198.9	2102.3	674.2	1602.9	1714	833.6	2545.5	1889.1	1591.1	128.1	180.2	1607.9	3308.6	1668.2	126.4
B6Cont F L1R0 P28		1149.6	907.6	213.4	130.6	1169.4	127.5	757.4	1248.6	10441.7	8486.2	11569.7	8141.4	5542.9	6374.6	6411.2	6587.6	9193.5	7220.9	8696.7	5527.3	286.2	661.9	925	166.2		FMB6ABJ TMB6ContI L0R1 P32		745.3	531.6	885	513.7	944.2	979.4	386.8	3333.6	2022	4728.4	2850.7	1247.2	1363.9	3594.8	1009.5	952.5	1657.2	2496.2	924.5	2149.3	492.9
B6Cont F L1R1 P28		572.4	929.6	177.9	158	1661.1	217.5	449.8	539.6	943.6	3442.6	1827.2	1278.7	3021.4	3297.9	190.9	282.5	984.8	1911.2	3496.2	1298.6	414.2	141	388.3	1795.6		FMB6ABJ TMB6ContI L1R0 P32		151.6	451	163.6	1026.6	177.3	637.1	411.8	764.3	1718.2	3833.9	3170.1	1549.4	2653.4	3196	2990.6	273.2	445.5	1000.2	1440.9	392	168.2
B6Cont F L0R2 P28		417.5	123.3	405.5	1637.2	138.4	798	167.6	659.1	1871.3	2963.3	1410.3	3116.8	3322.2	4503.8	217.3	147.2	777.8	1819.4	5808.4	1554.5	124.7	584.2	975.1	399.6		FMB6ABJ TMB6ContI L1R1 P32		264.6	589.9	938.6	169.2	939	147	801.7	369.7	4769	4156.1	3154.5	1420	1523	3250.4	3612.5	157.7	287.4	2175.1	3810.2	182.7	170.8
B6ContQ L0R1 P32		200.7	154.1	535	153.2	1193.2	119.2	529.7	385.7	3125.2	2911.1	2845	3414.6	3780.5	184.6	183.4	1219.9	507.1	628.6	4290.9	723.5	187.4	258.8	738.9	270.5		FMB6ABK TMB6ContJ L0R0 P32		479.2	433.5	125.2	409.7	142.1	804.3	567.4	455	1696.6	3121.4	1389.8	799.7	1993.6	1551.6	170.7	609	725.7	1338.1	2929.5	286	197.4
B6ContR L1R0 P32		241.4	151.8	177.6	216	673.5	1199	167.8	353.5	2363.2	3426.7	2599.5	481.6	1080.4	2932.7	407.4	1146.4	3076.6	1406.7	3522.5	275.8	131.3	393	150.9	220.7		FMB6ABK TMB6ContJ L0R1 P32		278.8	114.9	1051.7	139.2	422.5	125.1	1153.5	223.6	2303.6	2289	2043.2	996.5	2060.2	442.1	279.7	576.9	638.6	219.5	1545.7	3393.3	150.3
	Average	825.367	598.51	478.114	494.948	573.3	720.005	449.262	744.429	2554.04	3673.85	3567	2504.82	2518.05	2007.84	971.714	1523.25	2011.16	1978.24	2920.87	1924.68	339.105	449.305	512.538	627.576		FMB6ABJ TMB6ContI L0R2 P32		727.5	134.7	1179.2	150	666.6	204.2	767.9	247.1	2625.4	3070.9	2064.3	2550.4	995	319.5	817.7	1444.4	161.7	1165.6	2109.8	157.1	198.2
	SE	139.303	116.285	107.065	97.9198	98.3874	120.607	76.8673	109.268	541.855	363.205	512.432	372.524	260.779	340.828	313.725	411.016	455.741	514.176	455.4	370.974	55.1033	67.6363	101.586	110.214		FMB6ABN TMContL L0R0 P28		1322	101.2	662.5	807.7	118.6	435.5	242.3	638.1	885.9	4270.8	1548.5	687.4	3273.8	1096.8	220.7	1228.5	251	2931	2655.8	304.5	224.1
	SD	638.367	532.883	490.634	448.725	450.868	552.691	352.25	500.727	2483.09	1664.41	2348.26	1707.12	1195.04	1561.87	1437.67	1883.51	2088.47	2356.25	2086.9	1700.02	252.515	309.948	465.526	505.063		FMB6ABN TMContL L0R1 P28		834.9	121.6	476.9	331.3	695.8	175	962.9	143.8	551.4	590.7	2188.7	2459.1	1691.4	6145.9	195.4	147	802.6	552	3968.3	1244.8	386.9
		0.991	0.5706	0.6401	0.699	0.0774	0.3215	0.064	0.2299	0.7534	0.6493	0.0551	0.0136	0.0693	0.8961	0.0603	0.0072	0.0015	0.3687	0.143	0.5298	0.3604	0.6633	0.181	0.5016		FMB6ABN TMContL L1R0 P28		2090.8	1459.1	134.6	1655.1	180.5	177.4	345.4	635.9	337.6	1312.5	747.9	3319.2	3305.8	1469.3	185.1	2046.8	1423.5	2928.5	4935.2	212.4	225.4
		One-way Analysis of Variance (ANOVA)	Kruskal-Wallis Test (Nonparametric ANOVA)	Kruskal-Wallis Test (Nonparametric ANOVA)	Kruskal-Wallis Test (Nonparametric ANOVA)	Kruskal-Wallis Test (Nonparametric ANOVA)	Kruskal-Wallis Test (Nonparametric ANOVA)	One-way Analysis of Variance (ANOVA)	Kruskal-Wallis Test (Nonparametric ANOVA)	Kruskal-Wallis Test (Nonparametric ANOVA)	Kruskal-Wallis Test (Nonparametric ANOVA)	Kruskal-Wallis Test (Nonparametric ANOVA)	Kruskal-Wallis Test (Nonparametric ANOVA)	Kruskal-Wallis Test (Nonparametric ANOVA)	One-way Analysis of Variance (ANOVA)	Kruskal-Wallis Test (Nonparametric ANOVA)	Kruskal-Wallis Test (Nonparametric ANOVA)	Kruskal-Wallis Test (Nonparametric ANOVA)	Kruskal-Wallis Test (Nonparametric ANOVA)	Kruskal-Wallis Test (Nonparametric ANOVA)	Kruskal-Wallis Test (Nonparametric ANOVA)	Kruskal-Wallis Test (Nonparametric ANOVA)	Kruskal-Wallis Test (Nonparametric ANOVA)	Kruskal-Wallis Test (Nonparametric ANOVA)	Kruskal-Wallis Test (Nonparametric ANOVA)		FMB6ABN TMContL L1R1 P28		735.3	2676	108.4	167	143.2	1382.7	923.9	190.8	900.9	770.5	3485.4	2093.5	3658.3	147.9	2222.2	3460	3609	175	1317	4233.1	1821.4
												Dunn's Multiple Comparisons Test	Dunn's Multiple Comparisons Test				Dunn's Multiple Comparisons Test	Dunn's Multiple Comparisons Test									FMB6ABP TMB6ContN L0R0 P30		1745.2	391.2	109.7	1109.9	1796.1	194.4	1420.8	962.1	161.5	620.2	1774	273.2	2400.7	1403.4	1713.2	3769	1975.5	195.4	411.6	140.9	332.2
Control vs. FMAB TMControl												Control vs. FMAB TMControl 14.083 * P<0.05	Control vs. FMAB TMControl 15.512 * P<0.05				Control vs. FMAB TMControl 8.083 ns P>0.05	Control vs. FMAB TMControl 17.232 * P<0.05									FMB6ABP TMB6ContN L0R1 P30		1398.6	1070.7	205.9	1523.8	231.2	820.3	314.8	736.7	768.6	182.7	1354	902	953.1	3799.4	4206.7	2177.6	201.8	655.6	2994	195.3	181.6
Control vs. FMControl TMAB												Control vs. FMControl TMAB 9.238 ns P>0.05	Control vs. FMControl TMAB 2.095 ns P>0.05				Control vs. FMControl TMAB -10.381 ns P>0.05	Control vs. FMControl TMAB -1.310 ns P>0.05										Average	850.625	626.982	464.664	525.854	444.582	474.182	716.504	692.993	1886.31	3090.05	2288.14	1443.42	1776.15	2107.64	1372.09	944.729	832.593	1465.1	2146.99	1486.86	283.786
FMAB TMControl vs. FMControl TMAB												FMAB TMControl vs. FMControl TMAB -4.845 ns P>0.05	FMAB TMControl vs. FMControl TMAB -13.417 ns P>0.05				FMAB TMControl vs. FMControl TMAB -18.464 ** P<0.01	FMAB TMControl vs. FMControl TMAB -18.542 ** P<0.01										SE	140.284	123.758	80.981	82.1799	80.5619	80.385	99.3221	126.209	236.941	318.482	230.509	157.751	186.265	335.2	215.122	212.674	142.11	181.84	265.381	290.308	61.6921
																												SD	742.314	654.863	428.511	434.855	426.293	425.358	525.563	667.833	1253.77	1685.25	1219.74	834.739	985.621	1773.71	1138.32	1125.36	751.974	962.207	1404.26	1536.16	326.444
	12	13	14	15	16	17	18	19	20	21	22	23	0	1	2	3	4	5	6	7	8	9	10	11
Control	825.367	598.51	478.114	494.948	573.3	720.005	449.262	744.429	2554.04	3673.85	3567	2504.82	2518.05	2007.84	971.714	1523.25	2011.16	1978.24	2920.87	1924.68	339.105	449.305	512.538	627.576
FMAB TMControl	850.625	626.982	464.664	525.854	444.582	474.182	716.504	692.993	1886.31	3090.05	2288.14	1443.42	1776.15	2107.64	1372.09	944.729	832.593	1465.1	2146.99	1486.86	283.786	719.675	552.068	590.125
FMControl TMAB	834.448	937.052	561.267	588.971	832.781	598.171	781.348	831.41	2280.13	3222.19	2633.06	2402.15	1890.9	1898.85	1792.93	1958.21	1970.07	1992.56	1763.2	1464.22	397.348	493.271	991.09	608.795
SE
Control	139.303	116.285	107.065	97.9198	98.3874	120.607	76.8673	109.268	541.855	363.205	512.432	372.524	260.779	340.828	313.725	411.016	455.741	514.176	455.4	370.974	55.1033	67.6363	101.586	110.214
FM AB TM Control	140.284	123.758	80.981	82.1799	80.5619	80.385	99.3221	126.209	236.941	318.482	230.509	157.751	186.265	335.2	215.122	212.674	142.11	181.84	265.381	290.308	61.6921	142.13	98.1842	105.029
FM Control TM AB	152.572	222.237	107.332	130.82	128.279	130.051	116.241	111.154	582.133	488.818	339.9	371.558	221.015	249.973	278.765	315.612	363.123	282.411	293.633	353.102	76.9113	103.118	188.87	155.718
[truncated: 28 more columns]

## Sheet: Raw data Fig. 6e-f
	Locomotion 0-30(A+B+C)	Locomotion 30-60 (A+B+C)	Locomotion 60-90 (A+B+C)	Locomotion 90-120 (A+B+C)	Locomotion 0-30(A+B)	Locomotion 30-60 (A+B)	Locomotion 60-90 (A+B)	Locomotion 90-120 (A+B)					Locomotion 0-30(A+B+C)	Locomotion 30-60 (A+B+C)	Locomotion 60-90 (A+B+C)	Locomotion 90-120 (A+B+C)	Locomotion 0-30(A+B)	Locomotion 30-60 (A+B)	Locomotion 60-90 (A+B)	Locomotion 90-120 (A+B)			Locomotion 0-30(A+B+C)	Locomotion 30-60 (A+B+C)	Locomotion 60-90 (A+B+C)	Locomotion 90-120 (A+B+C)	Locomotion 0-30(A+B)	Locomotion 30-60 (A+B)	Locomotion 60-90 (A+B)	Locomotion 90-120 (A+B)
B6ContD♂L0R0	7584	5037	3817	292	1201	1281	546	0				FM B6ABE/TM B6ContA&B ♂-2L0R0	8659	4245	2867	20	948	531	196	0		FM B6ContA/TM B6ABE ♂L0R0	7801	6847	4797	3429	390	353	364	206
B6ContD♂L0R1	8417	3775	3368	262	527	390	304	0				FM B6ABE/TM B6ContA&B ♂-2L0R1	7628	6360	5770	4970	511	359	261	307		FM B6ContA/TM B6ABE ♂L0R1	6114	4754	28	145	731	803	0	0
B6ContD♂L1R0	8880	6034	6599	5478	221	520	455	559				FM B6ABE/TM B6ContA&B ♂-2L1R0	6005	4718	2935	3099	312	250	196	328		FMB6Cont H/TM B6AB H ♂L0R0	7578	5437	3558	67	942	762	663	0
B6ContD♂L1R1	13107	6055	2993	23	1898	993	768	0				FM B6ABE/TM B6ContA&B ♂-2L1R1	6252	1957	4348	882	353	92	447	37		FMB6Cont I/TM B6AB J♂L0R1	6632	4154	2534	692	344	225	220	48
B6ContC♂L0R0	7181	6951	5860	5345	231	1049	900	793				FM B6ABE/TM B6ContA&B ♂-1L0R0	12358	8349	4304	1810	1573	1714	681	253		FMB6Cont I/TM B6AB J♂L1R0	7070	4900	5265	3758	481	526	378	124
B6ContC♂L0R1	7128	6947	4684	5640	642	562	286	240				FM B6ABE/TM B6ContA&B ♂-1L0R1	12390	8424	3922	189	1079	645	252	0		FMB6Cont I/TM B6AB J♂L1R1	8506	4318	3206	18	533	252	215	0
B6ContD♂L2R0	10624	10643	8179	6343	1884	2244	1428	1045				FM B6ABE/TM B6ContA&B ♂-1L1R0	7785	4032	2174	36	417	334	143	0		FMB6 Cont L TMB6 AB N ♂L0R0	9574	7137	3282	2896	1529	1234	444	454
B6contE♂L0R0	9802	5004	1875	13	622	278	111	0				FM B6ABE/TM B6ContA&B ♂-1L1R1	9468	4655	2386	74	757	748	343	0		FMB6 Cont L TMB6 AB N ♂L0R1	8069	5735	4254	2431	390	610	425	146
B6contE♂L0R1	8202	2727	1503	173	219	159	25	0				FMB6AB F/TMB6Cont G♂L0R0	9017	6561	1783	41	1237	727	138	0		FMB6 Cont N TMB6 AB O & P ♂L1R0	10834	9837	10026	6813	655	598	541	476
B6contE♂L1R0	7085	5887	3113	4669	382	832	379	648				FMB6AB F/TMB6Cont G♂L0R1	6827	5119	91	2694	476	486	0	199		FMB6 Cont N TMB6 AB O & P ♂L1R1	9163	7234	7014	5664	1116	798	1264	676
B6ContC♂L1R0	12070	7965	7571	6589	1356	1449	1548	1085				FMB6AB F/TMB6Cont G♂L1R0	8601	6555	349	85	539	402	0	0		FMB6 Cont K TMB6 AB M ♂L0R2	5519	5765	4633	4150	586	457	466	486
B6ContC♂L1R1	11519	6983	5458	2038	785	497	446	199				FMB6AB F/TMB6Cont G♂L1R1	8847	3830	2765	33	783	506	307	0		FMB6 Cont N TMB6 AB O & P ♂L0R0	10745	8777	5633	764	1331	1460	901	53
B6ContC♂L0R2	12463	9014	6765	1600	564	938	387	36				FMB6AB J/TMB6Cont I♂L0R0	9212	4741	1354	112	1094	263	148	0		FMB6 Cont N TMB6 AB O & P ♂L0R1	13808	8234	2300	194	946	608	309	0
B6ContC♂L2R0	15559	9042	6461	5171	2201	1465	1437	981				FMB6AB J/TMB6Cont I♂L0R1	6295	6662	3063	51	232	305	174	0		FMB6 Cont N TMB6 AB O & P ♂L0R2	9514	6749	5546	2171	290	314	117	84
B6ContF♂L0R2	7852	7845	6510	401	930	989	592	19				FMB6AB J/TMB6Cont I♂L1R0	9075	6251	2821	50	286	124	43	0		FMB6 Cont N TMB6 AB O & P ♂L2R0	13688	10864	9228	4539	1713	2061	1839	1042
B6ContF♂L1R1	11317	10906	6416	86	1045	1091	389	0				FMB6AB J/TMB6Cont I♂L1R1	14725	9945	4897	1863	2380	1825	579	129		FMB6ContO TMB6ABS L0R0 P30	10845	8972	5337	2610	1765	1574	960	405
B6ContF♂L0R0	11865	8412	7241	7190	1299	1473	1022	1345				FMB6AB K/TMB6Cont J♂L0R0	9250	3958	92	15	463	129	0	0		FMB6ContO TMB6ABS L0R1 P30	6222	5822	4622	1848	418	317	429	110
B6ContF♂L0R1	11558	10205	5161	33	1076	921	411	0				FMB6AB K/TMB6Cont J♂L0R1	7482	4750	2911	206	437	274	305	0		FMB6ContO TMB6ABS L1R0 P30	9776	6167	4290	5	603	281	196	0
B6ContF♂L1R0	10663	7407	7309	6941	569	408	691	968				FMB6AB J/TMB6Cont I♂L0R2	9170	6983	5168	39	795	917	699	0		FMB6ContO TMB6ABS L1R1 P31	11058	9441	6680	4804	1179	1306	717	563
B6ContQ L0R1 P30	8858	6585	5404	2965	743	570	589	213				FMB6AB H/TMB6Cont H♂L0R0	13584	6718	2017	8	1129	774	249	0		FMB6ContO TMB6ABS L0R2 P31	11613	8696	6104	1450	1043	443	378	110
B6ContR L1R0 P31	9557	6022	3668	1333	928	914	415	143				FMB6AB H/TMB6Cont H♂L0R1	12722	4622	1497	2178	533	220	144	136		FMB6ContP TMB6ABT L2R0 P31	9945	5284	4929	5238	508	385	327	413
B6ContQ L1R0 P32	9109	3911	2411	520	1665	462	290	42				FMB6AB H/TMB6Cont H♂L1R0	8576	7906	6177	4823	259	431	394	482		Average	9241.62	6910.67	4917.43	2556.48	833	731.762	531.095	256.952
B6ContQ L1R1 P32	7628	7257	3456	1714	574	431	210	132				FMB6 ABP TMB6 Cont N ♂L0R0	12054	8271	7573	7538	802	402	415	517		SE	509.262	424.594	487.216	457.574	100.217	110.719	92.3556	61.5702
B6ContR L0R0 P32	6986	4731	1581	4952	557	483	128	487				FMB6 ABP TMB6 Cont N ♂L0R1	6099	4878	2628	1636	278	468	411	88		SD	2333.73	1945.73	2232.7	2096.87	459.25	507.376	423.227	282.15
B6ContR L0R1 P32	8799	7010	7558	415	945	560	716	26				FMB6 ABN TMB6 Cont L ♂L0R0	10745	8777	5633	764	1331	1460	901	53
Average	9752.52	6894.2	4998.44	2807.44	922.56	838.36	578.92	358.44				FMB6 ABN TMB6 Cont L ♂L0R1	13808	8234	2300	194	946	608	309	0
SE	448.656	420.324	414.608	533.765	109.169	96.2358	82.4141	87.0692				FMB6 ABN TMB6 Cont L ♂L1R0	9514	6749	5546	2171	290	314	117	84
SD	2243.28	2101.62	2073.04	2668.83	545.845	481.179	412.071	435.346				FMB6 ABN TMB6 Cont L ♂L1R1	13688	10864	9228	4539	1713	2061	1839	1042
	Kruskal-Wallis Test (Nonparametric ANOVA)	Kruskal-Wallis Test (Nonparametric ANOVA)	Kruskal-Wallis Test (Nonparametric ANOVA)	Kruskal-Wallis Test (Nonparametric ANOVA)	Kruskal-Wallis Test (Nonparametric ANOVA)	Kruskal-Wallis Test (Nonparametric ANOVA)	Kruskal-Wallis Test (Nonparametric ANOVA)	Kruskal-Wallis Test (Nonparametric ANOVA)				Average	9637	6254.07	3449.96	1432.86	784.036	620.321	346.107	130.536
	0.8632	0.3635	0.013	0.0537	0.5556	0.0691	0.0162	0.047				SE	488.3	392.234	416.349	372.954	98.1386	99.0493	69.219	44.0633
			Dunn's Multiple Comparisons Test	Dunn's Multiple Comparisons Test			Dunn's Multiple Comparisons Test	Dunn's Multiple Comparisons Test				SD	2583.84	2075.5	2203.11	1973.49	519.3	524.12	366.273	233.161
Control vs. FMAB TMControl			Control vs. FMAB TMControl 16.013 * P<0.05				Control vs. FMAB TMControl 15.909 * P<0.05	Control vs. FMAB TMControl 12.834 ns P>0.05
Control vs. FMControl TMAB			Control vs. FMControl TMAB 1.977 ns P>0.05				Control vs. FMControl TMAB 2.820 ns P>0.05	Control vs. FMControl TMAB 0.9295 ns P>0.05
FMAB TMControl vs. FMControl TMAB			FMAB TMControl vs. FMControl TMAB -14.036 ns P>0.05				FMAB TMControl vs. FMControl TMAB -13.089 ns P>0.05	FMAB TMControl vs. FMControl TMAB -11.905 ns P>0.05
								Tukey-Kramer Multiple Comparisons Test
								Control vs FMAB TMControl 227.90 3.578 * P<0.05
								Control vs FMControl TMAB 101.49 1.481 ns P>0.05
								FMAB TMControl vs FMControl TMAB -126.42 1.892 ns P>0.05
Locomotor activity in area (A+B+C)						Locomotor activity in area (A+B)
	0-30	30-60		90-120			0-30	30-60	60-90	90-120
Control	9752.52	6894.2	60-90	2807.44		Control	922.56	838.36	578.92	358.44
FMAB TMControl	9637	6254.07	4998.44	1432.86		FMAB TMControl	784.036	620.321	346.107	130.536
FMControl TMAB	9241.62	6910.67	3449.96	2556.48		FMControl TMAB	833	731.762	531.095	256.952
Control SE	448.656	420.324	4917.43	533.765		Control SE	109.169	96.2358	82.4141	87.0692
FMAB TMControl SE	488.3	392.234	414.608	372.954		FMAB TMControl SE	98.1386	99.0493	69.219	44.0633
FMControl TMAB SE	509.262	424.594	416.349	457.574		FMControl TMAB SE	100.217	110.719	92.3556	61.5702
			487.216

## Sheet: Raw data Fig. 6g
	Time spent 120 （A+B)			Time spent 120 （A+B)			Time spent 120 （A+B)
B6ContD♂L0R0	10848		FM B6ABE/TM B6ContA&B ♂-2L0R0	1262		FM B6ContA/TM B6ABE ♂L0R0	1811
B6ContD♂L0R1	2911		FM B6ABE/TM B6ContA&B ♂-2L0R1	3894		FM B6ContA/TM B6ABE ♂L0R1	1281
B6ContD♂L1R0	4420		FM B6ABE/TM B6ContA&B ♂-2L1R0	1877		FMB6Cont H/TM B6AB H ♂L0R0	2216
B6ContD♂L1R1	3959		FM B6ABE/TM B6ContA&B ♂-2L1R1	1576		FMB6Cont I/TM B6AB J♂L0R1	2259
B6ContC♂L0R0	2922		FM B6ABE/TM B6ContA&B ♂-1L0R0	3643		FMB6Cont I/TM B6AB J♂L1R0	5127
B6ContC♂L0R1	1831		FM B6ABE/TM B6ContA&B ♂-1L0R1	1826		FMB6Cont I/TM B6AB J♂L1R1	1001
B6ContD♂L2R0	5972		FM B6ABE/TM B6ContA&B ♂-1L1R0	1204		FMB6 Cont L TMB6 AB N ♂L0R0	3060
B6contE♂L0R0	1125		FM B6ABE/TM B6ContA&B ♂-1L1R1	1854		FMB6 Cont L TMB6 AB N ♂L0R1	1682
B6contE♂L0R1	408		FMB6AB F/TMB6Cont G♂L0R0	1664		FMB6 Cont N TMB6 AB O & P ♂L1R0	3274
B6contE♂L1R0	1943		FMB6AB F/TMB6Cont G♂L0R1	1083		FMB6 Cont N TMB6 AB O & P ♂L1R1	6151
B6ContC♂L1R0	4933		FMB6AB F/TMB6Cont G♂L1R0	1383		FMB6 Cont K TMB6 AB M ♂L0R2	1551
B6ContC♂L1R1	1729		FMB6AB F/TMB6Cont G♂L1R1	1896		FMB6 Cont N TMB6 AB O & P ♂L0R0	3645
B6ContC♂L0R2	3158		FMB6AB J/TMB6Cont I♂L0R0	1108		FMB6 Cont N TMB6 AB O & P ♂L0R1	1758
B6ContC♂L2R0	5914		FMB6AB J/TMB6Cont I♂L0R1	973		FMB6 Cont N TMB6 AB O & P ♂L0R2	954
B6ContF♂L0R2	1951		FMB6AB J/TMB6Cont I♂L1R0	642		FMB6 Cont N TMB6 AB O & P ♂L2R0	9570
B6ContF♂L1R1	2143		FMB6AB J/TMB6Cont I♂L1R1	3519		FMB6ContO TMB6ABS L0R0 P30	4291
B6ContF♂L0R0	4203		FMB6AB K/TMB6Cont J♂L0R0	794		FMB6ContO TMB6ABS L0R1 P30	1988
B6ContF♂L0R1	2827		FMB6AB K/TMB6Cont J♂L0R1	1853		FMB6ContO TMB6ABS L1R0 P30	1726
B6ContF♂L1R0	6132		FMB6AB J/TMB6Cont I♂L0R2	2029		FMB6ContO TMB6ABS L1R1 P31	3620
B6ContQ L0R1 P30	2201		FMB6AB H/TMB6Cont H♂L0R0	958		FMB6ContO TMB6ABS L0R2 P31	2845
B6ContR L1R0 P31	2072		FMB6AB H/TMB6Cont H♂L0R1	863		FMB6ContP TMB6ABT L2R0 P31	2455
B6ContQ L1R0 P32	2217		FMB6AB H/TMB6Cont H♂L1R0	4338		Average	2965
B6ContQ L1R1 P32	1798		FMB6 ABP TMB6 Cont N ♂L0R0	2279		SE	442.396
B6ContR L0R0 P32	2660		FMB6 ABP TMB6 Cont N ♂L0R1	2237		SD	2027.31
B6ContR L0R1 P32	1961		FMB6 ABN TMB6 Cont L ♂L0R0	3645
Average	3289.52		FMB6 ABN TMB6 Cont L ♂L0R1	1758
SE	439.201		FMB6 ABN TMB6 Cont L ♂L1R0	954
SD	2196.01		FMB6 ABN TMB6 Cont L ♂L1R1	9570
	Kruskal-Wallis Test (Nonparametric ANOVA)		Average	2167.21
	0.013		SE	335.104
	Dunn's Multiple Comparisons Test		SD	1773.21
Control vs. FMAB TMControl	Control vs. FMAB TMControl 16.927 * P<0.05
Control vs. FMControl TMAB	Control vs. FMControl TMAB 4.987 ns P>0.05
FMAB TMControl vs. FMControl TMAB	FMAB TMControl vs. FMControl TMAB -11.940 ns P>0.05
Time spent 120 (A+B)
	Control	FMAB TMControl	FMControl TMAB
Average	3289.52	2167.21	2965
SE	439.201	335.104	442.396

## Sheet: Raw data Fig. S6 a-b
Foster mother	True mother	male	female	Total			Foster mother	True mother	male	female	Total		Foster mother	True mother	male	female	Total												male offspring (%)	female offspring (%)
B6ContC	B6ContC	6	2	8			B6ABE	B6ContA/ B	8	0	8		B6ContA	B6ABE	2	2	4		Control	1	8							Control	61.3636	38.6364
B6ContD	B6ContD	5	1	6			B6ABF	B6ContG	4	2	6		B6Cont H	B6ABH	1	2	3		Control	1	6							FMAB TMControl	55.3846	44.6154
B6ContE	B6ContE	3	3	6			B6ABH	B6ContH	3	4	7		B6Cont I	B6ABJ	3	4	7		Control	1	6							FMControl TMAB	55	45
B6ContF	B6ContF	5	3	8			B6ABJ	B6ContI	5	2	7		B6Cont K	B6ABM	1	0	1		Control	1	8
B6ContQ	B6ContQ	4	2	6			B6ABK	B6ContJ	2	4	6		B6Cont L	B6ABN	3	4	7		Control	1	6								male offspring (%)	female offspring (%)
B6ContR	B6ContR	3	1	4			B6ABN	B6ContL	4	6	10		B6ContN	B6ABP	6	1	7		Control	1	4							Control	61.4	38.6
B6ContB	B6ContA/ B	1	5	6			B6ABP	B6ContN	2	5	7		B6ContO	B6ABS	5	2	7		Control	1	6							FMAB TMControl	55.4	44.6
	Total	27	17	44			B6ABS	B6ContO	5	2	7		B6ContP	B6ABT	1	3	4		Control	1	6.28571							FMControl TMAB	55.0	45.0
	Average	3.85714	2.42857	6.28571			B6ABT	B6ContP	3	4	7			Total	22	18	40		FMAB TMControl	3	8
	SE	0.63353	0.285218	0.281718				Total	36	29	65			Average	2.75	2.25	5		FMAB TMControl	3	6
	STD	1.67616	1.39728	1.38013				Average	4	3.22222	7.22222			SE	0.674802	0.49099	0.823754		FMAB TMControl	3	7
	Proportion(%)	61.3636	38.6364					SE	0.62361	0.61864	0.400617			STD	1.90863	1.38873	2.32993		FMAB TMControl	3	7
								STD	1.87083	1.85592	1.20185			Proportion(%)	55	45			FMAB TMControl	3	6
								Proportion(%)	55.3846	44.6154									FMAB TMControl	3	10
																			FMAB TMControl	3	7
																			FMAB TMControl	3	7
	Statistical significanse among three groups	male	female	Total															FMAB TMControl	3	7
	P=	0.4418	0.4397	0.0602															FMAB TMControl	3	7.22222
		Onw-way ANOVA	Kruskal-Wallis test	Kruskal-Wallis test															FMControl TMAB	5	4
																			FMControl TMAB	5	3
																			FMControl TMAB	5	7
																			FMControl TMAB	5	1
																			FMControl TMAB	5	7
																			FMControl TMAB	5	7
																			FMControl TMAB	5	7
																			FMControl TMAB	5	4
																			FMControl TMAB	5	5

## Sheet: Raw data Fig. S6c
	Body weight at P7 (female)			Body weight at P7 (female)			Body weight at P7 (female)
B6 Cont B♀1	4.3		FMB6AB F/TM B6Cont G ♀1	3.1		FMB6Cont A/TMB6AB E ♀1	4.5
B6 Cont B♀2	4.6		FMB6AB F/TM B6Cont G ♀2	3		FMB6Cont A/TMB6AB E ♀2	3.7
B6 Cont B♀3	4.4		FMB6AB H/TM B6Cont H ♀1	3.1		FMB6Cont H/TMB6AB I ♀1	3.8
B6 Cont B♀4	4.5		FMB6AB H/TM B6Cont H ♀2	3.2		FMB6Cont H/TMB6AB I ♀2	3.8
B6 Cont B♀5	4.5		FMB6AB H/TM B6Cont H ♀3	2.7		FMB6Cont I/TMB6AB J ♀1	3.5
B6 Cont C♀1	3.5		FMB6AB H/TM B6Cont H ♀4	2.8		FMB6Cont I/TMB6AB J ♀2	2.5
B6 Cont C♀2	3.6		FMB6AB J/TM B6Cont I ♀1	3.1		FMB6Cont I/TMB6AB J ♀3	3.3
B6 Cont D♀1	3.7		FMB6AB J/TM B6Cont I ♀2	3.1		FMB6Cont I/TMB6AB J ♀4	3.7
B6 Cont E♀1	3.8		FMB6AB J/TM B6Cont I ♀3	3.1		FMB6Cont L/TMB6AB N ♀1	3.4
B6 Cont E♀2	3.7		FMB6AB K/TM B6Cont J ♀1	3		FMB6ContL/TMB6AB N ♀2	3.8
B6 Cont E♀3	3.7		FMB6AB KTM B6Cont J ♀2	2.3		FMB6Cont L/TMB6AB N ♀3	4
B6 Cont F♀1	3.8		FMB6AB K/TM B6Cont J ♀3	2.9		FMB6Cont N/TMB6AB O & P♀1	3.7
B6 Cont F♀2	4		FMB6AB K/TM B6Cont J ♀4	3.1		FMB6Cont O/TMB6AB S♀１	4.4
B6 Cont F♀3	3.9		FMB6 AB N/TMB6Cont L ♀1	2.4		FMB6Cont O/TMB6AB S♀2	4.2
B6 Cont Q♀1	3.5		FMB6 AB N/TMB6Cont L ♀2	2.7		FMB6Cont P/TMB6AB T♀1	3.8
B6 Cont Q♀2	4.1		FMB6 AB N/TMB6Cont L ♀3	2.1		FMB6Cont P/TMB6AB T♀2	3.9
B6 Cont R♀1	3.4		FMB6 AB N/TMB6Cont L ♀4	2.7		FMB6Cont P/TMB6AB T♀3	3.5
Average	3.94118		FMB6 AB N/TMB6Cont L ♀5	2.7		Average	3.73529
SE	0.094736		FMB6 AB N/TMB6Cont L ♀6	1.5		SE	0.110127
SD	0.390607		FMB6 AB P/TMB6Cont N ♀1	3.5		SD	0.454067
			FMB6 AB P/TMB6Cont N ♀2	3.3
			FMB6 AB P/TMB6Cont N ♀3	3.1
			FMB6 AB P/TMB6Cont N ♀4	3.6
			FMB6 AB P/TMB6Cont N ♀5	3.3
			FMB6 AB S/TMB6Cont O ♀1	3.5
			FMB6 AB S/TMB6Cont O ♀2	3.8
			FMB6 AB T/TMB6Cont P ♀1	3.4
			FMB6 AB T/TMB6Cont P ♀2	3
			FMB6 AB T/TMB6Cont P ♀3	3.2
			FMB6 AB T/TMB6Cont P ♀4	3.1
			Average	2.98
			SE	0.0851503
			SD	0.466387
< 0.0001	Kruskal-Wallis Test (Nonparametric ANOVA)
Dunn's Multiple Comparisons Test
Control vs. FMAB TMControl 30.766 *** P<0.001
Control vs. FMControl TMAB 5.500 ns P>0.05
FMAB TMControl vs. FMControl TMAB -25.266 *** P<0.001
	Control	FMAB TMControl	FMControl TMAB
Average	3.94118	2.98	3.73529
SE	0.094736	0.0851503	0.110127

## Sheet: Raw data Fig. S6d-i
Control	Foster mother	True mother	male	female	Litter size	Body weight of offspring from each mother (male and female)										FMAB TMControl	Foster mother	True mother	male	female	Litter size	Body weight of offspring from each mother (male and female)											FMControl TMAB	Foster mother	True mother	male	female	Litter size	Body weight of offspring from each mother (male and female)
	B6ContC	B6ContC	6	2	8	3.7	3.5	3.8	3	3.8	3.6	3.5	3.6				B6ABE	B6ContA/ B	8	0	8	2.9	3	3	2.8	3	2.8	3.2	3.2					B6ContA	B6ABE	2	2	4	4.8	4.1	4.5	3.7
	B6ContD	B6ContD	5	1	6	4.1	3.7	3	4.4	3.6	3.7						B6ABF	B6ContG	4	2	6	3.1	3.2	3.2	3.3	3.1	3							B6Cont H	B6ABH	1	2	3	3.7	3.8	3.8
	B6ContE	B6ContE	3	3	6	3.8	3.5	3.1	3.8	3.7	3.7						B6ABH	B6ContH	3	4	7	3	3.3	3	3.1	3.2	2.7	2.8						B6Cont I	B6ABJ	3	4	7	3.8	3.5	3.4	3.5	2.5	3.3	3.7
	B6ContF	B6ContF	5	3	8	3.8	4	3.9	3.7	4	3.8	4	3.9				B6ABJ	B6ContI	5	2	7	3.2	3.3	2.9	3.1	3.1	3.1	3.1						B6Cont K	B6ABM	1	0	1	2.8
	B6ContQ	B6ContQ	4	2	6	4.3	4.2	3.7	4.1	3.5	4.1						B6ABK	B6ContJ	2	4	6	3.2	3.3	3	2.3	2.9	3.1							B6Cont L	B6ABN	3	4	7	3.7	4	3.9	3.4	3.8	4	3.7
	B6ContR	B6ContR	3	1	4	3.6	3.6	3.3	3.4								B6ABN	B6ContL	4	6	10	2.6	2.6	2.5	2.1	2.4	2.7	2.1	2.7	2.7	1.5			B6ContN	B6ABP	6	1	7	3.1	2.9	3.4	3.3	3.3	3.4	4.2
	B6ContB	B6ContA/ B	1	5	6	3.7	4.3	4.6	4.4	4.5	4.5						B6ABP	B6ContN	2	5	7	3.4	3.1	3.5	3.3	3.1	3.6	3.3						B6ContO	B6ABS	5	2	7	4.1	4.2	3.9	3.8	4	4.4	4.2
		Total	27	17	44												B6ABS	B6ContO	5	2	7	3.8	3.9	4.2	3.7	4	3.5	3.8						B6ContP	B6ABT	1	3	4	4.3	3.8	3.9	3.5
		Average	3.85714	2.42857	6.28571												B6ABT	B6ContP	3	4	7	3.3	3.4	3.3	3.4	3	3.2	3.1							Total	22	18	40
		SE	0.63353	0.285218	0.281718													Total	36	29	65														Average	2.75	2.25	5
		STD	1.67616	1.39728	1.38013													Average	4	3.22222	7.22222														SE	0.721393	0.283473	0.475595
		Proportion(%)	61.3636	38.6364													SE	0.707107	0.378838	0.245327															STD	1.90863	1.38873	2.32993
		Statistical significanse among three groups	male	female													STD	1.87083	1.85592	1.20185															Proportion(%)	55	45
		P=	0.3405	0.4186													Proportion(%)	55.3846	44.6154
			Onw-way ANOVA	Onw-way ANOVA	Kruskal-Wallis test
Control
littersize	4	5	6	7	8		Littersize	Body weight (male)	Littersize	Body weight (female)							FMControl TMAB																	FMControl TMAB									Littersize	Body weight (male)	Littersize	Body weight (female)
	3.6		4.1		3.7		1		1								littersize	3	4	5	6	7	8	9	10	Littersize	Body weight (male)	Littersize	Body weight (female)					littersize	1	2	3	4	5	6	7	8	1	2.8	1
	3.6		3.7		3.5		2		2												3.1	3	2.9		2.6	1		1							2.8		3.7	4.8			3.8		3	3.7	3	3.8
	3.3		3		3.8		3		3												3.2	3.3	3		2.6	2		2									3.8	4.1			3.5		3	3.8	3
	3.4		4.4		3		4	3.6	4	3.4											3.2	3	3		2.5	3		3									3.8	4.3			3.4		4	4.8	4	3.8
			3.6		3.8		4	3.6	4												3.3	3.2	2.8		2.1	4		4										3.8			3.7		4	4.1	4	3.9
			3.8		3.6		4	3.3	4												3.2	3.3	3		2.4	5		5										3.9			4		4	4.3	4	3.5
			3.5		3.8		5		5												3.3	2.9	2.8		2.7	6	3.1	6	3.1									3.5			3.9		4		4	4.5
			3.1		4		6	4.1	6	3.7											3.1	3.1			2.1	6	3.2	6	3									4.5			3.1		4		4	3.7
			4.3		3.9		6	3.7	6	3.8											3	3.4			2.7	6	3.2	6	3									3.7			2.9		6		6
			4.2		3.7		6	3	6	3.7											3	3.1			2.7	6	3.3	6	2.3												3.4		7	3.8	7	3.5
			3.7		4		6	4.4	6	3.7											2.3	3.8			1.5	6	3.2	6	2.9												3.3		7	3.5	7	2.5
			4.1		3.5		6	3.6	6	3.5											2.9	3.9				6	3.3	6	3.1												3.3		7	3.4	7	3.3
			3.7		3.6		6	3.8	6	4.1											3.1	4.2				7	3	7	3.1												3.4		7	3.7	7	3.7
			3.7		3.8		6	3.5	6	4.3												3.7				7	3.3	7	3.2												4.1		7	4	7	3.4
			3.8		4		6	3.1	6	4.6												4				7	3	7	2.7												4.2		7	3.9	7	3.8
			3.7		3.9		6	4.3	6	4.4												3.3				7	3.2	7	2.8												3.9		7	3.1	7	4
			3.7				6	4.2	6	4.5												3.4				7	3.3	7	3.1												3.8		7	2.9	7	3.7
			3.5				6	3.7	6	4.5												3.3				7	2.9	7	3.1												4		7	3.4	7	4.2
			4.1				6	4.1	6													3.1				7	3.1	7	3.1												3.5		7	3.3	7	4.4
			4.3				6	3.7	6													3.2				7	3.4	7	3.5												2.5		7	3.3	7	4.2
			4.6				6		6													2.7				7	3.1	7	3.3												3.3		7	3.4	7
			4.4				6		6													2.8				7	3.8	7	3.1												3.7		7	4.1	7
			4.5				6		6													3.1				7	3.9	7	3.6												3.4		7	4.2	7
			4.5				7		7													3.1				7	4.2	7	3.3												3.8		7	3.9	7
Average	3.475		3.91667		3.70909		8	3.7	8	3.5												3.1				7	3.7	7	3.5												4		7	3.8	7
							8	3.5	8	3.6												3.5				7	4	7	3.8												3.7		7	4	7
	male	0.0867					8	3.8	8	3.8												3.3				7	3.3	7	3.4												4.2		7		7
	male and female	0.0867					8	3	8	4												3.1				7	3.4	7	3												4.4		8		8
	female	0.0186	4 vs. 6 -9.614 * P<0.05				8	3.8	8	3.9												3.6				7	3.3	7	3.2												4.2
							8	3.6	8													3.3				7		7	3.1					Average	2.8		3.76667	4.075			3.65714
							8	3.8														3.5				8	2.9	8
							8	4														3.8				8	3	8							male	0.0293	1 vs. 4 -5.500 * P<0.05
							8	3.9														3.4				8	3	8							male and female	0.024	1 vs. 4 -7.438 * P<0.05
							8	3.7														3				8	2.8	8							female	0.437
							8	4														3.2				8	3	8								Kruskal-Wallis test
																						3.1				8	2.8	8
																				Average	3.05833	3.325	2.91667		2.39	9		9
																				male	0.0023	6 vs. 8 14.028 * P<0.05		7 vs. 8 15.005 ** P<0.01		10	2.6	10	2.4
																				male and female	0.0034	7 vs. 8 23.850 ** P<0.01				10	2.6	10	2.7
																				female	0.0014	6 vs. 10 12.806 * P<0.05				10	2.5	10	2.1
																						7 vs. 10 15.966 *** P<0.001				10	2.1	10	2.7
																										10		10	2.7
																										10		10	1.5

## Sheet: Raw data Fig. S6j-l
Control	Foster mother	True mother	male	female	litter size at P7	litter size at weaning	Body weight at P28 of offspring from each mother									Foster mother	True mother	male	female	litter size at P7	litter size at weaning	Body weight at P28 of offspring from each mother												Foster mother	True mother	male	female	litter size at P7	litter size at weaning	Body weight at P28 of offspring from each mother
	B6ContC	B6ContC	6	2	8	8	15.2	12.4	13.5	14.7	15.3	15.5				B6ABE	B6ContA/ B	8	0	8	8	12.2	13.8	13.1	12.8	13.5	11.6	12.4	12.4					B6ContA	B6ABE	2	2	4	4	17.5	14.6
	B6ContD	B6ContD	5	1	6	6	13	13.5	13.4	15.7	13.3					B6ABF	B6ContG	4	2	6	6	12.1	14.2	12.9	12.6									B6Cont H	B6ABH	1	2	3	3	15.4
	B6ContE	B6ContE	3	3	6	6	15.2	12.6	12.8							B6ABH	B6ContH	3	4	7	7	13.2	13.5	11.4										B6Cont I	B6ABJ	3	4	7	6	13.3	15.1	10.6
	B6ContF	B6ContF	5	3	8	8	14.8	14.9	14.5	13.8	13.8					B6ABJ	B6ContI	5	2	7	7	13.3	11.7	13.8	14	13.1								B6Cont K	B6ABM	1	0	1	1	10.7
	B6ContQ	B6ContQ	4	2	6	6	10	13.3	13.4	13.8						B6ABK	B6ContJ	2	4	6	6	13.2	13.8											B6Cont L	B6ABN	3	4	7	6	15.1	13.3
	B6ContR	B6ContR	3	1	4	4	12.3	11.9	12.5							B6ABN	B6ContL	4	6	10	9	11.4	10.6	9.2	11.8									B6ContN	B6ABP	6	1	7	7	14	15.3	14.7	15.2	13.1	15.4
	B6ContB	B6ContA/ B	1	5	6	6	16.5									B6ABP	B6ContN	2	5	7	7	14.4	11.3											B6ContO	B6ABS	5	2	7	7	13.7	12.1	11.8	11.9	13.8
		Total	27	17	44											B6ABS	B6ContO	5	2	7	7	13.2	12.3	12.2	10.8	12.9								B6ContP	B6ABT	1	3	4	3	14.5
		Average	3.85714	2.42857	6.28571											B6ABT	B6ContP	3	4	7	7	15.1	12.8	14.8											Total	22	18	40
		SE	0.63353	0.285218	0.281718												Total	36	29	65															Average	2.75	2.25	5
		STD	1.67616	1.39728	1.38013												Average	4	3.22222	7.22222															SE	0.674802	0.49099	0.823754
		Proportion(%)	61.3636	38.6364													SE	0.62361	0.61864	0.400617															STD	1.90863	1.38873	2.32993
																	STD	1.87083	1.85592	1.20185															Proportion(%)	55	45
		Statistical significanse among three groups	male														Proportion(%)	55.3846	44.6154
		P=	0.2745
			Onw-way ANOVA	Onw-way ANOVA											FMAB TMControl																		FMControl TMAB
Control															littersize at P7	3	4	5	6	7	8	9	10	Littersize at P7	Body weight (male)								littersize at P7	1	2	3	4	5	6	7	8	Littersize at P7	Body weight (male)
littersize at P7	4	5	6	7	8		Littersize	Body weight (male)											12.1	13.2	12.2		11.4	1										10.7		15.4	17.5			13.3		1	10.7
	12.3		13		15.2		1												14.2	13.5	13.8		10.6	2													14.6			15.1		3	15.4
	11.9		13.5		12.4		2												12.9	11.4	13.1		9.2	3													14.5			10.6		3
	12.5		13.4		13.5		3												12.6	13.3	12.8		11.8	4																15.1		4	17.5
			15.7		14.7		4	12.3											13.2	11.7	13.5			5																13.3		4	14.6
			13.3		15.3		4	11.9											13.8	13.8	11.6			6	12.1															14		4	14.5
			15.2		15.5		4	12.5												14	12.4			6	14.2															15.3		4
			12.6		14.8		5													13.1	12.4			6	12.9															14.7		4
			12.8		14.9		6	13												14.4				6	12.6															15.2		6
			10		14.5		6	13.5												11.3				6	13.2															13.1		7	13.3
			13.3		13.8		6	13.4												13.2				6	13.8															15.4		7	15.1
			13.4		13.8		6	15.7												12.3				7	13.2															13.7		7	10.6
			13.8				6	13.3												12.2				7	13.5															12.1		7	15.1
			16.5				6	15.2												10.8				7	11.4															11.8		7	13.3
							6	12.6												12.9				7	13.3															11.9		7	14
Average	12.2333		13.5769		14.4		6	12.8												15.1				7	11.7															13.8		7	15.3
							6	10												12.8				7	13.8															12.7		7	14.7
	male	< 0.0001	ANOVA	4 vs 6 -5.710 6.851 *** P<0.001	4 vs 8 -6.533 7.623 *** P<0.001		6	13.3												14.8				7	14								Average	10.7		15.4	15.5333			13.5941		7	15.2
							6	13.4							Average				13.1333	12.9889	12.725		10.75	7	13.1																	7	13.1
							6	13.8																7	14.4									Kruskal-Wallis Test (Nonparametric ANOVA)	0.112							7	15.4
							6	16.5									Kruskal-Wallis Test (Nonparametric ANOVA)	0.0339	7 vs. 10 16.292 * P<0.05					7	11.3																	7	13.7
							6																	7	13.2																	7	12.1
							6																	7	12.3																	7	11.8
							6																	7	12.2																	7	11.9
							7																	7	10.8																	7	13.8
							8	15.2																7	12.9																	7	12.7
							8	12.4																7	15.1																	7
							8	13.5																7	12.8																	8
							8	14.7																7	14.8
							8	15.3																8	12.2
							8	15.5																8	13.8
							8	14.8																8	13.1
							8	14.9																8	12.8
							8	14.5																8	13.5
							8	13.8																8	11.6
							8	13.8																8	12.4
																								8	12.4
																								9
																								10	11.4
																								10	10.6
																								10	9.2
																								10	11.8
																								10

## Sheet: Raw data Fig. S7a
B6ContC♂L0R0	26.3		FM B6ABE/TM B6ContA&B ♂-1L0R0	23.5		FM B6ContA/TM B6ABE ♂L0R0	20
B6ContC♂L0R1	23		FM B6ABE/TM B6ContA&B ♂-1L0R1	26.2		FM B6ContA/TM B6ABE ♂L0R1	19.6
FM B6ContB/TM B6ContA&B♂L1R0	26.5		FM B6ABE/TM B6ContA&B ♂-1L1R0	24.2		FMB6Cont H/TM B6AB H ♂L0R0	26.3
B6ContD♂L2R0	26.4		FM B6ABE/TM B6ContA&B ♂-1L1R1	24		FMB6Cont I/TM B6AB J♂L0R1	25.2
B6ContC♂L1R0	26.4		FM B6ABE/TM B6ContA&B ♂-2L0R0	25.4		FMB6Cont I/TM B6AB J♂L1R0	25.6
B6ContC♂L1R1	24.3		FM B6ABE/TM B6ContA&B ♂-2L0R1	23.6		FMB6Cont I/TM B6AB J♂L1R1	23.6
B6ContC♂L0R2	26.8		FM B6ABE/TM B6ContA&B ♂-2L1R0	24.4		FMB6 Cont L TMB6 AB N ♂L0R0	24.8
B6ContC♂L2R0	27.4		FM B6ABE/TM B6ContA&B ♂-2L1R1	24.6		FMB6 Cont L TMB6 AB N ♂L0R1	26.2
B6ContD♂L0R0	24.8		FMB6AB F/TMB6Cont G♂L0R0	23.4		FMB6 Cont N TMB6 AB O & P ♂L1R0	25.8
B6ContD♂L0R1	23.5		FMB6AB F/TMB6Cont G♂L0R1	23.5		FMB6 Cont N TMB6 AB O & P ♂L1R1	28.7
B6ContD♂L1R0	28.1		FMB6AB F/TMB6Cont G♂L1R0	23.1		FMB6 Cont K TMB6 AB M ♂L0R2	24.9
B6ContD♂L1R1	29.2		FMB6AB F/TMB6Cont G♂L1R1	22.9		FMB6 Cont N TMB6 AB O & P ♂L0R0	25.2
B6contE♂L0R0	28.1		FMB6AB H/TMB6Cont H♂L0R0	25		FMB6 Cont N TMB6 AB O & P ♂L0R1	28.4
B6contE♂L0R1	29.3		FMB6AB H/TMB6Cont H♂L0R1	26.4		FMB6 Cont N TMB6 AB O & P ♂L0R2	26.5
B6contE♂L1R0	27.3		FMB6AB H/TMB6Cont H♂L1R0	26.4		FMB6 Cont N TMB6 AB O & P ♂L2R0	27.6
B6ContF♂L0R0	24.5		FMB6AB J/TMB6Cont I♂L0R0	25.7		Average	25.2267
B6ContF♂L0R1	24.6		FMB6AB J/TMB6Cont I♂L0R1	25.4		SE	0.668578
B6ContF♂L1R0	24.7		FMB6AB J/TMB6Cont I♂L1R0	22.7		SD	2.58939
B6ContF♂L1R1	22.1		FMB6AB J/TMB6Cont I♂L1R1	23.7
B6ContF♂L0R2	25.7		FMB6AB K/TMB6Cont J♂L0R0	24.3
Average	25.95		FMB6AB K/TMB6Cont J♂L0R1	23.6
SE	0.446124		FMB6AB J/TMB6Cont I♂L0R2	22.5
SD	1.99513		FMB6 ABN TMB6 Cont L ♂L0R0	25.7
	Kruskal-Wallis Test (Nonparametric ANOVA)		FMB6 ABN TMB6 Cont L ♂L0R1	22.8
	0.0042		FMB6 ABN TMB6 Cont L ♂L1R0	23.1
	Dunn's Multiple Comparisons Test		FMB6 ABN TMB6 Cont L ♂L1R1	24.5
	Control vs. FMAB TMControl 16.554 ** P<0.01		FMB6 ABP TMB6 Cont N ♂L0R0	24.6
	Control vs. FMControl TMAB 3.225 ns P>0.05		FMB6 ABP TMB6 Cont N ♂L0R1	25.6
	FMAB TMControl vs. FMControl TMAB -13.329 ns P>0.05		Average	24.3143
			SE	0.222998
			SD	1.17999
	Control	FMAB TMControl	FMControl TMAB
Average	25.95	24.3143	25.2267
SE	0.446124	0.222998	0.668578

[truncated: 2 more sheets: Raw data Fig. S7b , Raw data Fig. S7c]
